# Supplementary material for: Pangenotypic and Genotype-Specific Antivirals in the Treatment of HCV Genotype 4 Infected Patients with HCV Monoinfection and HIV/HCV Coinfection
Source: J Clin Med. 2022 Jan 13;11(2):389. doi: 10.3390/jcm11020389 (PMC8781964; doi:10.3390/jcm11020389)
Supplement: Supplementary file 1 [file jcm-11-00389-s001.zip]

Archive with 1 entries (1 files):
- jcm-1507008-supplementary.pdf
